# Supplementary material for: Toward Convenient and Accurate IMU-Based Gait Analysis
Source: Sensors (Basel). 2025 Feb 19;25(4):1267. doi: 10.3390/s25041267 (PMC11860383; doi:10.3390/s25041267)
Supplement: Supplementary file 1 [file sensors-25-01267-s001.zip]

Archive with 1 entries (1 files):
- sensors-3434852-supplementary.pdf
